# Supplementary material for: Development of a tRNA-Derived Small RNA Prognostic Panel and Their Potential Functions in Osteosarcoma
Source: Front Oncol. 2021 Aug 2;11:652040. doi: 10.3389/fonc.2021.652040 (PMC8366061; doi:10.3389/fonc.2021.652040)
Supplement: Supplementary file 1 [file DataSheet_1.csv]

	index	AGE	disease_grade	recurrence	sex	time_until_death_or_latest_follow_up_(months)	Met_at_Dx	osteosarcoma_death	percent_necrosis_at_definitive_surgery	5%_tumor_cellularity	tRF-32-PNR8YP9LON4V3	tRF-32-79MP9P9NH57SJ	tRF-33-PNR8YP9LON4VDP	tRF-33-79MP9P9NH57SD3	tRF-34-PNR8YP9LON4VHM	tRF-32-6978WPRLXN4VQ	tRF-34-79MP9P9NH57S15	tRF-35-PNR8YP9LON4VN1	tRF-34-PNR8YP9LON4VHJ	tRF-33-PNR8YP9LON4VD5	tRF-32-QNR8VP9NFQFYJ	tRF-32-QNR8VP94FQFYJ	tRF-33-6978WPRLXN4V0O	tRF-33-JY7383RPD9W10M	tRF-35-79MP9P9NH57S36	tRF-32-FQ947673FEWSJ	tRF-35-PNR8YP9LON4V4R	tRF-32-I89NJ4S2I7L7M	tRF-36-PNR8YP9LON4VN1B	tRF-36-79MP9P9NH57S36D	tRF-32-JY7383RPD9W1P	tRF-34-JY7383RPD9W1JV	tRF-32-P6QP4PW3FJI01	tRF-33-I89NJ4S2I7L7DV	tRF-33-P6QP4PW3FJI0W	tRF-32-Z3R918VBY9PYJ	tRF-47-1OR6QOH04MR1J5KUB4Q	tRF-33-87R8WP9N1EWJDW	tRF-32-87R8WP9N1EWJM	tRF-32-P4R8YP9LON4V3	tRF-33-PSQP4PW3FJI0W	tRF-35-86J8WPMN1E8Y7Z	tRF-33-86J8WPMN1E8Y0E	tRF-34-87R8WP9N1EWJI5	tRF-32-PSQP4PW3FJI01	tRF-33-P4R8YP9LON4VDP	tRF-34-6SXMSL73VL4YHE	tRF-35-87R8WP9N1EWJQ7	tRF-33-6SXMSL73VL4YDN
4	SRR10689309	31	Grade2_3	y	female	41	n	y		y	7817.7	534.62	1464.48	287.34	419.57	143.76	38.41	46.82	9.88	10.61	16.64	8.96	0.55	0.18	4.39	0.73	0.73	0.18	10.43	1.83	0.18	0.55	0.55	0.73	0.91	0.73	1.1	18267.88	2531.7	477.55	510.66	208.87	1436.5	566.99	181.25	37.68	82.67	1338.28	36.76
5	SRR10689310	28	Grade2_3	n	female	179	n	n		y	2537.47	3088.67	2795.57	917.04	1068.31	39.18	201.15	219.29	15.24	16.69	7.26	2	0.91	0.91	2.72	0.54	0.91	0.18	1.09	8.34	0.18	0.73	0.54	0.18	1.27	1.63	1.09	11627.19	4600.09	85.61	641.89	103.2	233.25	1435.6	354.77	50.06	64.21	868.8	83.8
6	SRR10689311	10	Grade3_4	n	female	126	n	n	96	y	5689.95	9532.88	2752.78	1356.02	1645.71	942.93	286.83	261.58	256.81	126.74	34.31	36.45	10.01	1.19	3.1	7.15	21.92	1.19	1.91	5.72	1.43	0.24	6.43	0.71	4.53	2.86	5.72	15071.32	7725.89	4706.29	3231.39	253.72	1191.88	918.86	4832.55	1364.36	422.15	653	706.36
7	SRR10689312	25	Grade2_3	y	female	214	n	n	25	y	8570.55	1296.13	4250.02	892.57	1743.06	281.71	610.53	207.63	616.22	350.27	27.13	8.94	1.62	1.46	6.5	1.62	13.32	1.62	2.44	2.11	0.81	1.46	0.32	2.27	1.79	0.65	1.46	14285.01	2636.93	885.75	1002.39	433.13	912.23	2003.33	360.5	205.84	134.03	1217.66	122.17
8	SRR10689313	15	Grade3_3	n	female	163	n	n	100	y	1645.5	281.64	382.29	310.11	2692.48	164.52	276.71	359.51	217	59.41	11.85	5.54	8.16	0.77	3.08	0.15	7.54	0.46	2.92	6.93	0.31	0.62	1.1165	1.08	3.85	1.08	2.46	22776.86	952.79	601.13	2546.89	92.03	161.9	5262.14	272.56	55.25	341.04	2281.1	175.45
9	SRR10689314	39	Grade4_4	y	female	82	n	n		y	2677.19	1668.48	1911.32	1214.23	1328.11	135.48	235.38	149.77	6.35	8.89	13.82	6.99	1.59	1.59	1.75	1.6275	0.32	0.64	1.91	3.97	0.32	0.48	0.16	0.16	0.95	0.64	0.95	25678.37	1333.04	299.07	886.89	80.21	361.49	1676.74	193.93	107.21	68.61	1028.41	38.91
11	SRR10689316	47	Grade3_3	n	female	65	n	n		y	3654.08	546.5	448.3	435.54	1255.57	66.58	73.24	775.09	140.37	205.29	5.55	9.99	0.55	0.55	3.33	1.66	94.88	2.22	13.87	17.2	1.66	0.55	2.0158	9.43	4.44	8.88	16.09	32025.66	1745.48	717.39	2807.42	97.65	1115.2	1046.4	205.29	48.82	678	1811.51	121.51
12	SRR10689317	12	Grade2_3	y	female	58	n	y	98	y	29268.16	670.58	3596.73	904.8	4992.23	190.3	328.47	1314.88	1684.66	1273.17	52.14	35.09	1	3.81	2.01	1.6	238.23	4.21	2.41	5.21	0.4	3.41	1.6	5.61	8.62	2.61	14.84	53182.33	5834.46	21158.67	4289.37	2229.91	2095.55	1891.01	960.55	2819.27	2014.54	1833.06	211.76
16	SRR10689321	14	Grade3_3	n	female	202	n	n	96	y	11002.38	2111.18	9766.89	2645.17	6149.54	756.51	690.23	1261.78	145.29	122.28	20.9	29.06	5.39	1.8	11.59	1.14	9.14	2.12	8.65	16.16	1.96	2.29	3.43	0.82	12.24	1.31	1.14	74683.61	10104.49	2311.65	5579.31	358.34	758.8	5229.13	1505.51	937.07	197.86	4412.71	203.58
24	SRR10689329	12	Grade3_3	y	female	12	n	y	25	y	19389.67	7565.36	5529.49	7477.71	4193.04	772.35	2811.02	510.81	2912.69	1965.05	62.05	86.95	5.26	5.26	7.01	2.45	233.14	4.56	2.8	32.25	0.35	3.51	2.8	1.75	8.76	0.7	1.05	94253.01	18391.89	11433.05	5873.77	715.55	754.82	7583.59	1062.63	2752.12	2609.08	3035.4	1206.03
27	SRR10689332	35	Grade2_3	n	female	52	n	n	100	y	35011.19	1558.89	17999.83	1065.78	5748.19	376.13	237.7	441.98	41.15	94.53	105.76	68.84	1	7.23	0.75	3.49	1.5	8.23	2.99	0.5	5.74	2.74	1.25	4.24	4.49	1.75	12.0697	53512.6	7365.45	1468.35	3586.95	1047.82	1598.55	1444.9	1179.52	516.55	1126.14	701.38	312.53
28	SRR10689333	50	Grade3_3	y	female	16	n	y		y	15322.55	3403.29	10243.08	2219.3	4112.48	486.5	504.53	787.64	421.02	240.4	35.11	18.98	2.21	3.48	7.59	1.27	26.57	3.16	21.83	14.23	1.27	4.43	1.27	4.43	7.59	1.9	1.58	85385.25	7854.86	1113.76	4279.81	275.51	683.25	7535.06	867.03	356.49	1035.63	4883.67	422.92
34	SRR10689339	39	Grade2_3	n	female	132	n	n		y	10722.65	1561.15	3604.81	1292.7	1110.16	335.99	319.02	353.31	19.4	30.14	23.21	11.08	1.73	2.42	4.85	2.77	1.39	4.85	4.85	0.69	1.04	4.85	1.04	7.97	1.73	5.54	341.88	18535.67	2631.82	1351.93	1342.24	1330.46	2194.34	634.23	539.67	230.69	222.72	574.65	83.82
37	SRR10689342	49	Grade3_3	y	female	134	n	n		y	5656.58	1786.59	1066.86	1231.61	879.6	166.88	109.13	221.02	11.46	11.46	20.81	9.98	0.21	1.0708	2.55	1.27	2.55	1.06	3.4	6.79	0.42	0.64	0.7062	1.27	1.49	0.42	0.64	18579.49	2508.87	513.15	1026.52	432.48	844.15	348.83	323.14	51.8	85.99	449.89	107.85
45	SRR10689350	59	Grade3_3	n	female	84	n	n		y	18272.59	3114.68	5455.1	1968.21	5452.16	568.83	709.56	1193.95	337.77	174.34	37.81	45.79	7.56	2.94	9.24	3.78	30.67	3.36	14.7	19.32	0.42	2.94	4.2	1.68	7.14	6.72	23.11	49768.08	18262.09	2978.98	3859.95	1314.1	2327.82	2126.59	1604.81	539.84	286.51	1868.22	403.3
46	SRR10689351	18	Grade2_3	n	female	66	n	n	85	y	1129.73	173.23	113.68	92.03	237.44	26.13	13.63	145.23	1.31	3.36	8.96	4.67	0.19	0.19	0.37	0.826	0.93	2.99	7.09	2.24	0.19	2.43	0.75	5.41	0.37	4.67	3.73	7427.6	409.74	308.75	699.27	36.59	264.88	180.51	108.08	10.27	28.37	158.3	7.84
47	SRR10689352	49	Grade2_3	y	female	37	n	y	30	y	30058.82	2020.52	3605.74	2215.15	1039.75	299.21	364.69	169.38	9.61	28.16	66.37	30.61	2.9	4.69	3.13	5.36	1.12	4.47	3.35	2.01	2.23	1.34	0.67	1.79	2.68	1.12	13.85	13565.53	6802.32	2577.82	2056.05	1347.23	1846.67	431.5	652.72	169.38	174.74	371.39	64.8
52	SRR10689357	21	Grade2_3	n	female	179	n	n	99	y	21572.43	4339.48	17512.32	6714.61	10648.31	638.26	2277.96	1777.33	129.26	211.27	51.88	32.45	4.28	6.95	8.74	3.57	7.49	4.99	8.91	7.49	6.24	3.74	1.78	1.25	7.31	5.71	2.14	45294.27	8181.72	2967.75	4353.74	733.65	1398.12	2900.36	1178.29	1378.15	482.26	1450	153.15
69	SRR10689374	44	Grade3_3	n	female	228	n	n	10	y	11144.89	4104.08	8780.06	2357.23	640.54	349.81	256.41	106.88	12.75	47.8	22.8	12.26	0.74	0.25	2.7	2.45	0.25	0.98	3.43	1.96	2.45	0.49	2.21	2.45	3.19	0.25	3.68	52968.63	4845.13	618.23	2302.08	181.16	541.75	2550.4	814.34	226.26	252.25	617.99	57.85
0	SRR10689305	13	Grade2_3	n	male	214	n	n	50	y	21040.58	4697.8	20341.72	1825.78	11062.55	589.08	994.99	954.49	1440.75	864.01	69.6	49.99	3.48	4.43	5.38	6.96	46.19	6.33	3.8	4.43	4.43	1.9	3.48	3.16	19.93	1.9	0.32	81449.76	9098.84	10538.64	11138.16	771.63	1059.21	9020.06	4687.04	5576.68	293.59	5297.95	156.29
1	SRR10689306	36	Grade2_3	n	male	62	n	n		y	26500.47	1147.1	784.64	984.3	272.9	97.96	25.66	122.69	52.25	41.98	120.82	23.79	0.47	0.47	1.87	3.73	9.8	1.4	19.13	1.87	0.93	1.87	1.4	6.06	3.27	5.6	18.19	35424.46	3356.41	1443.79	2936.57	931.58	4062.21	368.06	1151.77	28.92	192.19	763.18	32.19
3	SRR10689308	48	Grade2_3	y	male	62	n	y	0	y	3052.76	572	1594.86	485.62	1319.2	87.6	308.34	167.9	28.5	18.42	4.69	1.39	0.87	0.87	4.87	1.1763	0.7	2.43	2.78	1.74	0.7	0.7	0.35	0.87	1.04	1.91	1.39	7976.56	1331.02	225.95	543.32	299.12	686.37	802.99	256.37	72.3	42.93	720.95	26.94
13	SRR10689318	16	Grade3_3	y	male	25	n	y	50	y	15745.48	1642.98	894.02	1788.25	414.04	212.08	59.78	107.91	7.03	7.47	45.49	30.99	0.22	0.44	0.66	1.1	1.76	0.66	2.2	0.88	0.66	0.88	3.08	1.76	7.47	2.42	16.26	28559.05	8456.45	4240.86	3300.03	792.26	3681.11	387.89	1633.97	138.89	479.75	665.24	307.46
15	SRR10689320	21	Grade2_3	n	male	2	n	n		y	29042.57	3108.79	13741.41	3538.98	5220.66	1574.54	646.61	464.41	609.53	506.13	46.17	45.64	6.06	5.17	6.42	2.14	18.18	4.1	3.39	3.21	11.94	1.78	6.42	1.6	16.94	1.6	2.67	85776.37	7991.62	8165.44	9329.59	1058.07	2146.28	4139.41	3913.54	2780.41	2514.6	2365.38	565.32
17	SRR10689322	16	Grade3_3	y	male	39	n	y	20	y	14668.94	1308.02	3528.6	2595.14	9457.96	625.79	548.46	327.74	275.06	281.54	54.76	14.21	17.14	2.3	0.84	1.25	14.42	2.72	1.46	2.72	1.67	2.51	1.88	2.3	8.36	2.72	113.5	71612.77	7913.76	6300.36	6052.47	1165.05	1287.96	5677.7	989.27	1068.49	1367.17	1950.33	550.34
18	SRR10689323	23	Grade2_3	n	male	177	n	n	99	y	25933.72	2251.67	12897.79	2879.2	11726.84	1473.78	757.21	789.17	1746.55	1572.93	19.97	32.19	11.04	1.41	3.99	0.47	77.06	3.05	3.52	3.29	3.05	0.47	16.21	1.17	46.28	0.47	1.64	129385.03	10327.77	22256.66	26654.75	1121.14	841.79	6760.9	7755.4	9895.71	2762.2	3812.62	629.41
20	SRR10689325	24	Grade3_3	y	male	58	n	y		y	45228.89	2965.26	15039.77	2314.71	6786.05	424.15	355.5	1598.35	53.85	124.06	116.19	75.89	2.83	2.52	2.2	6.3	11.02	2.83	3.78	7.56	2.2	3.46	3.15	2.2	18.58	1.89	44.1229	76454.6	16074.79	4517	9105.48	1530.02	3533.93	1360.3	2416.73	925.44	915.05	1022.74	453.75
21	SRR10689326	19	Grade3_3	n	male	195	n	n	85	y	1983.6	1487.62	1325.81	806.85	1412.62	84.9	189.58	105.96	126.71	39.9	8.3	3.51	2.3143	0.32	2.87	1.172	2.55	0.64	2.55	4.79	0.32	1.6	0.64	0.96	0.96	1.6	0.96	11762.46	1511.88	337.36	1242.5	76.28	514.81	1527.2	481.62	111.07	48.51	953.02	47.87
22	SRR10689327	61	Grade3_4	y	male	100	n	y	95	y	6613.78	601.23	2544.4	443.11	1267.76	49.55	171.57	238.31	99.97	56.43	19.48	18.33	0.29	0.57	1.15	2.01	4.87	1.43	0.29	2.29	1.211	1.43	0.29	0.29	4.3	2.1456	0.86	13874.61	1039.76	128.61	1731.5	114	611.82	777.1	464.02	27.5	183.32	411.61	37.24
25	SRR10689330	33	Grade3_3	n	male	100	n	n	95	y	37474.55	2262.39	10758.39	2640.78	6133.72	459.24	797.47	736.69	1106.89	902.9	29.86	36.99	2.11	3.96	1.85	4.76	114.15	6.34	1.59	9.78	1.59	0.79	0.79	2.38	9.51	1.32	1.06	83037.65	12838.72	5157.63	4758.37	1505.88	1685.3	5644.89	872.51	1062.23	1209.94	2888.37	513.41
26	SRR10689331	50	Grade3_3	y	male	31	n	y	80	y	1722.53	686.57	982.92	139.36	231.6	112.34	90.93	68.2	95.54	62.27	3.13	1.65	0.33	3.79	9.72	0.16	6.59	6.92	3.79	5.11	1.65	2.97	0.16	7.58	0.33	10.38	2.47	5551.9	827.25	319.9	174.28	33.77	579.83	428.78	121.57	98.51	79.56	745.55	27.67
29	SRR10689334	62	Grade4_4	n	male	134	n	n		y	16617.84	3451.63	5353.25	3006.95	1395.08	192.9	238.48	588.48	5.15	23.06	39.61	8.41	0.27	1.36	5.43	2.17	0.27	5.97	49.92	15.74	4.34	1.09	1.09	3.53	9.5	5.43	1.9	55008.46	3791.04	1625.16	4625.32	245.54	1229.86	3442.67	1410.01	252.59	1529.93	1910.03	360.84
30	SRR10689335	72	Grade3_3	n	male	63	n	n		y	33280.3	2871.94	20386.31	1641.62	3975.51	439.38	311.73	356.09	1127.41	610.18	31.08	13.88	1.51	6.64	9.35	2.72	50.4	4.83	2.41	3.62	6.04	0.91	2.11	1.21	6.34	2.41	0.6	34038.04	8976.73	4508.73	3331.23	206.11	429.72	5766.51	1544.76	1393.57	494.3	3440.17	525.98
32	SRR10689337	50	Grade3_4	n	male	78	n	n	0	y	3519.15	2675.28	1008.89	768.7	538.23	486.31	195.38	64.97	46.47	23	12.57	9.48	5.69	2.85	2.37	2.13	1.9	1.42	1.42	1.42	0.95	0.95	0.71	0.47	0.47	0.47	0.24	16593.96	10907.89	319.15	831.06	74.21	480.62	1838.53	412.57	46.95	152.7	1262.6	936.34
33	SRR10689338	63	Grade2_3	n	male	67	n	n	20	y	8155.29	1999.29	2057.12	950.13	440.92	58.48	208.08	615.92	2.77	12.38	11.31	2.99	0.21	4.7	1.49	1.71	2.13	5.34	2.56	8.75	1.28	23.9	1.92	15.79	0.43	5.76	14.09	14451.5	3173.5	538.66	598.21	212.78	3249.48	495.34	689.76	80.24	608.45	810.77	209.58
35	SRR10689340	30	Grade2_3	n	male	213	n	n	10	y	20192.46	9292.04	4242.28	3579.75	1069.98	242.47	461.91	148.76	65.67	68.28	75.88	16.82	0.6	1.2	2.6	9.81	6.21	0.8	2.6	7.61	1	0.2	1.2	1.2	2	2.2	1.2	28839.39	9827.83	3969.38	1274.2	310.34	1256.79	1545.5	801.28	517.57	828.51	911	441.89
36	SRR10689341	21	Grade2_3	n	male	143	n	n	85	y	21713.04	830.87	4371.31	1367.64	14990.12	163.01	115.29	530.26	76.86	100.41	61.36	51.45	0.93	2.79	1.55	1.86	4.34	4.65	1.55	1.24	1.86	1.55	8.68	1.24	26.34	1.24	1.24	84202.4	18031.91	7670.94	14608.93	550.71	731.39	2198.51	4269.65	776.95	2001.72	913.31	1709.16
39	SRR10689344	16	Grade3_3	n	male	133	n	n	75	y	9806.22	691.49	6932.96	1226.78	19978.09	152.31	1131.87	2350.9	3224.95	1449.17	9.05	25.6	2.07	4.91	3.1	0.52	197.57	7.76	8.79	15	0.78	6.21	3.1	8.28	15.26	4.91	63.61	108136.31	8155.34	9246.36	11158.68	603.3	567.62	12562.85	1325.3	3979.02	530.12	9952.07	101.11
40	SRR10689345	63	Grade3_3	n	male	155	n	n		y	16305.19	2494.64	11433.55	2568.85	889.57	69.41	458.19	1247.89	310.35	354.08	36.96	22.29	0.85	2.54	28.78	2.26	127.24	1.13	105.8	30.19	3.67	6.77	4.51	3.39	7.05	0.85	1.69	40551.09	1938.27	1136.16	5062.08	182.26	1972.41	7224.65	1715.95	435.05	2462.48	675.72	400.35
43	SRR10689348	11	Grade2_3	y	male	173	n	n	70	y	14266.08	748.45	5163.31	969.43	6921.46	316.7	538.04	439.45	258.73	137.6	30.42	18.79	3.94	5.55	3.4	1.97	8.59	6.26	2.86	0.54	1.25	1.97	1.25	4.12	5.01	1.07	3.04	27326.54	6694.22	1957.83	2919.02	1032.05	823.96	2636.32	973.01	351.95	232.78	1639.33	157.99
44	SRR10689349	19	Grade2_3	y	male	26	n	y	60	y	9677.78	632	1357.83	1329.19	705.86	345.81	255.5	100.14	46.11	39.94	18.8	7.78	2.35	2.2	1.47	3.08	2.79	2.94	0.73	1.03	0.88	1.03	0.15	0.44	1.62	1.91	7.49	14253.02	5215.31	2294.52	789.85	501.31	1469.87	775.17	65.93	86.34	195.15	605.42	184.87
48	SRR10689353	10	Grade2_3	n	male	72	n	n	99	y	39028.72	563.48	2903.89	1108.24	9133.78	1228.17	412.66	3290.93	50.33	61.96	149.91	104.48	20.35	17.26	0.55	4.91	12.72	12.9	5.63	8.18	2	15.81	2	6	16.17	6.9	1.09	71357.29	12175.41	13460.27	8825.06	2261	1466.39	2385.29	1604.49	576.2	727.38	1838.71	449.55
49	SRR10689354	18	Grade3_3	n	male	98	n	n	95	y	31423.31	2535.88	31383.11	1142.51	16762.78	1221.31	470.89	490.45	694.14	593.64	17.69	23.85	3.75	2.41	5.36	3.22	11.26	5.09	8.84	1.07	2.95	1.34	12.33	1.34	27.34	0.54	0.27	101283.41	8192.44	11882.37	14577.98	566.03	748.28	10125.85	10278.61	7293.01	1901.51	3637.66	313.3
53	SRR10689358	14	Grade3_3	y	male	93	n	y	45	y	24442.49	2461.12	13471.26	2904.08	4196.6	415.92	1295.24	2268.52	876.98	542.96	24.12	30.54	3.31	0.78	8.56	0.58	405.81	2.72	6.42	18.29	1.56	5.25	6.61	3.5	17.31	2.14	37.94	88565.94	4452.61	12962.54	10981.16	364.57	1015.69	4348.92	4161.39	5239.14	1966.6	4113.34	171.39
54	SRR10689359	28	Grade2_3	y	male	162	n	n		y	29956.96	2426.72	15822.58	2050.02	16870.72	1037.18	1039.97	1166.53	394.17	252.56	71.18	67.65	5.76	3.53	2.42	4.46	15.8	5.02	5.58	5.76	0.56	2.97	5.02	2.42	17.47	2.23	0.19	76053.37	11398.8	7703.89	11615.86	1337.5	1578.91	7307.12	3539.92	2166.92	903.19	3224.54	596.92
55	SRR10689360	15	Grade3_3	y	male	69	n	y	75	y	4648.48	1920.28	4752	706.29	6888.71	94.43	920.05	543.73	907.83	350.64	17.38	10.65	4.7	2.19	10.81	0.94	31.48	4.07	7.52	9.24	1.25	2.66	0.94	2.66	4.38	2.82	9.87	19904.71	4669.63	1145.09	2116.19	560.02	1075.4	6136.38	588.99	717.09	155.51	3190.5	114.32
56	SRR10689361	16	Grade2_3	n	male	72	n	n	98	y	16741.65	287.38	10674.86	631.14	64327.46	202.5	891.24	7098.99	450.47	308.6	10	21.83	2.43	9.4	0.61	1.82	56.99	15.16	10	4.24	0.91	8.49	6.67	8.79	66.99	16.37	3.64	163456.89	5475.97	17979.69	38167.47	1013.71	357.41	22561.69	3960.25	6216.85	3381.56	11439.39	269.19
57	SRR10689362	69	Grade2_3	y	male	94	n	n	80	y	5012.3	4023.15	5846.94	2301.16	2447.26	2188.85	365.68	500.87	82.08	95.51	11.76	8.4	10.71	0.42	7.98	1.26	2.31	0.21	2.52	6.51	0.63	1.47	1.89	0.84	6.09	0.84	7.8275	122250.08	6588.39	905.81	4645.77	347.84	338.6	16460.99	1117.2	540.55	924.7	6602.45	498.35
58	SRR10689363	35	Grade2_3	n	male	33	n	n	99	y	31445	1453.3	11377.76	2171.29	8575.68	332.71	707.89	1016.89	2026.37	1533.9	29.68	62.05	2.27	3.71	3.09	2.06	139.97	4.54	3.92	9.89	2.47	1.44	3.3	1.24	21.23	2.47	1.86	106543.71	14837.22	13495.04	10938.68	3598.4	1838.37	7122.8	1978.54	3680.24	703.97	5149	286.95
59	SRR10689364	15	Grade3_3	n	male	212	n	n	99	y	1423.13	404.85	500.74	431.64	189.45	69.1	27.64	40.4	7.02	8.08	6.59	6.38	0.43	1.035	0.85	0.43	0.43	0.85	2.13	1.91	0.43	0.43	0.21	1.28	0.85	1.49	1.06	6275.53	1187.11	166.28	351.9	150.97	390.39	277.69	130.77	20.84	8.93	241.76	8.93
62	SRR10689367	15	Grade3_3	n	male	203	n	n	95	y	3691.72	2976.3	4097.31	1169.03	1200.75	1001.53	527.63	226.95	64.6	112.33	20.01	23.72	7.43	0.86	6.57	2	2.86	1.43	2.29	4.86	2	1.947	1.43	2.0392	5.14	0.57	2.57	16015.95	2251.73	2237.16	1914.17	132.34	441.89	1958.48	637.68	1615.77	265.53	638.82	150.92
63	SRR10689368	19	Grade2_3	n	male	192	n	n	92	y	12404.4	697.85	4685.17	673.03	4964.22	199.04	609.17	379.53	251.57	190.13	28.68	12.53	2.89	2.17	2.17	1.93	11.08	6.27	3.61	2.41	1.2	1.2	1.2	4.1	3.61	2.41	1.45	19847.71	5073.13	1593.77	1595.22	775.92	1371.6	2592.83	468.2	390.61	248.44	1749.68	209.4
64	SRR10689369	44	Grade3_3	n	male	76	n	n	20	y	13713.76	1915.29	17393.09	1592.38	10025.99	908.93	1386.26	2232.92	90.4	105.17	33.77	27.08	11.96	3.52	4.57	1.76	7.04	5.63	4.22	7.39	2.46	1.41	1.06	2.81	13.01	1.06	3.52	84276.29	4404.64	1499.87	7446.59	802.7	1060.88	9729.82	1303.59	1162.54	483.66	5867.93	96.73
70	SRR10689375	54	Grade2_3	y	male	42	n	y		y	53658.4	2430.27	1689.48	3258.41	6114.8	561.19	1037.75	7471.65	800.58	1030.37	56.34	53.14	4.67	2.95	11.56	7.87	712.75	6.15	152.54	237.91	0.25	5.17	5.9	10.33	21.4	2.71	6.15	69074.81	3905.22	30000.76	12389.03	1393.51	3699.78	14682.76	3338.86	585.55	1608.29	4715.63	313.44
71	SRR10689376	19	Grade3_3	n	male	169	n	n	100	y	12530.35	634.7	8437.08	1108.44	5576.61	225.38	1487.52	554.02	42.8	91.26	14.66	11.1	4.02	26.78	7.59	0.85	1.76	15.34	3	3.23	9.91	5.94	1.64	4.7	7.13	4.13	1.47	24737.16	1461.2	3716.63	3940.08	838.62	297.84	4136.31	628.69	2194.57	264.56	2249.09	26.55
74	SRR10689379	14	Grade3_3	y	male	230	n	n		y	49019.68	2956.58	34576.32	6921.67	15744.4	719.82	3524.91	4875.4	448.19	675.59	140.69	60.94	10.45	15.32	10.45	4.53	59.9	21.59	11.14	20.2	4.53	22.64	3.13	13.58	17.76	7.31	2.09	68284.81	11369.43	6918.54	11540.76	2284.82	1609.93	4087.32	2326.26	2907.83	573.21	3421.14	107.96
79	SRR10689384	32	Grade3_4	n	male	55	n	n		y	4482.84	6081.99	4527.96	1551.59	2388.16	156.91	340.03	1306.48	263.82	173.17	10.37	12.8	3.25	1.22	7.11	3.05	66.46	1.02	7.72	21.34	0.2	1.63	2.85	1.22	5.69	2.64	1.22	26918.97	5195.22	3060.1	4042.8	196.13	489.01	2584.91	2593.85	1857.69	182.52	2309.1	145.53
10	SRR10689315	12	Grade3_3	y	female	19	y	y	10	y	4105.24	1194.72	284.78	1291.67	252.93	194.51	46.76	130.19	27.5	32.31	3.88	2.8	4.66	0.62	5.13	0.93	7.15	1.86	20.66	5.59	0.47	2.02	1.5416	5.59	1.4	3.73	2.02	12161.92	2036	1452.31	1095.76	119.94	480.06	421.34	230.71	59.97	644.75	467.01	163.91
31	SRR10689336	13	Grade3_3	y	female	11	y	y		y	26023.55	6126.92	2687.56	3082.12	2225.9	703.35	492.01	293.76	90.49	113.05	90.22	27.01	1.39	5.85	1.39	5.57	10.3	2.51	1.11	7.8	1.95	1.95	5.57	1.39	12.53	3.9	5.01	36799.96	9288.12	10409.14	6100.47	817.52	1102.09	1347.96	2641.34	765.45	3475.28	670.22	729.53
42	SRR10689347	16	Grade3_3	y	female	31	y	y	99	y	6740.08	1356.3	5355.7	1103.61	3908.5	78.39	250.47	380.29	120.65	96.18	8.34	5.28	2.2403	1.95	3.06	1.95	4.73	2.5	2.22	5	1.1077	0.83	0.83	1.8085	2.5	0.83	2.22	31984.38	5375.16	1861.68	1737.7	312.74	504.82	2297.56	557.09	914.02	190.42	1411.62	92.29
67	SRR10689372	12	Grade3_3	y	female	156	y	n	98	y	22580.57	5562.46	24407.59	4160.14	17161.72	810.89	1508.29	1601.98	1032.02	738.11	20.91	25.93	6.69	6.41	10.04	5.58	69.71	6.13	8.37	26.49	11.71	2.51	5.86	3.9	17.29	1.67	0.28	76636.7	11984.34	8607.49	9254.42	921.59	1544.26	9814.06	3248.86	5960.1	622.67	6372.52	315.38
72	SRR10689377	14	Grade3_3	y	female	22	y	y	85	y	16121.15	2802.74	17964.85	1129.01	4676	350.29	457.4	1218.29	514.57	508.11	18.99	31.33	3.72	8.42	5.68	2.55	67.36	15.86	4.11	12.53	7.05	4.5	5.09	8.62	9.4	6.46	10.38	31966.03	8579.75	7972.95	4958.74	672	559.8	3032.62	3071.39	6633.65	402.18	1857.4	146.66
77	SRR10689382	28	Grade3_3	y	female	177	y	y	70	y	10537.35	1036.09	10032.19	1009.75	11035.06	527.78	641.47	1091.94	737.69	323.89	44.96	31.5	6.87	3.72	4.58	1.72	20.91	2	4.01	3.44	1.43	2.58	3.44	2	15.75	2.86	1.15	72632.25	4213.11	982.54	8483.49	652.64	873.43	9386.13	1367.43	447.03	234.54	4915.29	152.92
14	SRR10689319	24	Grade3_3	y	male	39	y	y	99	y	13975.42	1533.65	4378.18	2162.9	5528.9	310.92	338.63	328.59	53.89	59.13	53.46	38.84	3.05	4.36	1.96	2.84	1.53	2.62	2.18	3.49	0.87	0.87	1.75	2.3548	3.93	1.31	1.96	30978.87	7244.74	5806.22	2694.19	2226.62	1862.46	1087.02	1059.31	968.54	903.96	604.82	507.07
23	SRR10689328	20	Grade4_4	n	male	124	y	n	98	y	25421.35	1949.28	19735.76	1565.44	24138.8	807.33	1289.02	1963.34	1147.3	674.6	24.75	48.09	11.53	6.19	6.75	5.91	49.49	10.97	3.66	9.56	2.25	1.69	9.84	1.97	41.9	2.81	0.84	104815.72	13746.2	11840.78	21045.03	1129.86	1094.15	18809.77	5524.46	6894.75	2189.99	9076.86	1243.75
38	SRR10689343	51	Grade2_3	y	male	7	y	y		y	28916.05	1813.46	12725.38	2429.02	10357.4	203.91	617.14	748.49	456.64	463.88	26.9	21.48	1.13	7.01	2.03	1.81	39.33	10.85	2.03	7.01	1.58	3.16	2.03	3.84	10.85	0.45	51.99	91813.48	5913.96	14736.19	5112.81	1206.03	980.42	3054.07	1407	5094.72	1520.26	2055.57	187.86
41	SRR10689346	8	Grade3_3	y	male	22	y	y	35	y	736.34	357.83	317.24	214.62	241.31	15.03	65.21	111.45	16.54	10.34	2.26	0.75	1.5522	0.19	2.26	0.56	4.7	1.13	0.94	5.83	0.75	2.07	0.38	1.5	0.19	2.44	8.83	4982.77	547.08	227.22	287.73	13.91	107.12	300.7	117.84	66.53	62.21	438.46	41.35
50	SRR10689355	19	Grade3_3	y	male	27	y	y	94	y	31715.85	767.04	3662.11	1827.85	5651.27	296.81	826.54	10082.11	1198.51	715.64	22.42	17.36	2.19	1.69	8.43	1.01	1052.39	1.18	53.43	41.46	1.01	7.42	4.89	4.89	33.71	2.36	8.09	54860.76	2769	16989.36	19492.06	443.27	824.52	2627.43	3373.4	1292.73	2226.8	3710.82	247.25
51	SRR10689356	13	Grade3_3	n	male	187	y	n	100	y	9759.4	1752.96	1903.7	1355.62	1075.02	51.37	319.12	399.94	14.01	22.05	21.4	9.34	0.39	1.43	2.72	1.95	5.19	2.21	4.15	0.91	1.3	3.37	1.43	5.84	1.95	4.28	189.4	10535.41	2019.29	3671.06	1333.04	446.77	1206.95	351.81	698.82	558.98	377.89	302.78	63.56
61	SRR10689366	23	Grade3_3	y	male	126	y	n	80	y	3735.43	776.14	1405.58	962.36	2997.4	270.75	325.47	321.17	305.13	137.23	6.88	5.73	6.59	0.86	7.45	0.57	14.61	2.29	2.29	5.44	1.5989	2.29	1.0827	1.15	2.01	1.15	1.43	31409.9	2145.62	571.57	1558	365.58	548.37	4368.03	328.62	85.09	85.95	3283.9	70.77
66	SRR10689371	40	Grade2_3	y	male	25	y	y	40	y	9086.24	1446.72	1252.96	437.95	1106.13	288.27	88.16	110.04	11.1	10.78	77.38	22.52	0.63	0.32	0.95	2.22	0.95	0.63	4.44	0.32	1.0247	0.63	1.27	1.27	3.49	1.27	1.27	10887.19	2249.04	1501.9	1264.06	346.93	2071.46	641.54	1085.2	105.92	47.89	553.7	42.81
73	SRR10689378	22	Grade3_3	y	male	28	y	y	80	y	5322.16	10482.6	6321.44	1364.4	2620.98	271.11	682.59	635.71	186.47	178.66	19.27	14.06	1.56	2.08	28.65	8.33	13.8	1.04	7.29	6.25	2.86	1.82	3.91	1.56	2.34	2.86	9.9	19477.88	7775.68	1936.56	1887.6	249.49	1527.69	3791.87	2056.62	1468.05	275.8	2156.89	346.63
75	SRR10689380	19	Grade3_3	y	male	16	y	y	95	y	12505.66	1236.16	12584.82	1306.78	11692.66	387.85	795.34	1092.92	3588.59	1466.25	19.08	12.53	2.85	4.27	3.99	2.56	157.76	5.7	6.55	14.81	3.7	2.85	4.56	1.42	10.25	2.28	1.42	87155.47	8544.6	4429.78	7608.3	491.79	688.84	13254.02	2608.72	2492.53	196.77	11667.32	64.36
78	SRR10689383	60	Grade4_4	y	male	59	y	y	60	y	9185.6	2458.76	2604.97	1651.17	2553.95	414.75	432.42	152.92	222.42	117.59	46.12	20.77	8.5	1.96	6.38	1.47	5.23	2.29	2.62	1.14	0.33	1.47	0.82	2.29	2.62	1.31	23.88	25373.62	4732.22	1927.56	2282.13	686.57	1061.58	2948.09	863.85	295.2	244.34	1699.25	177.12
[truncated: 282 more columns]
